# Supplementary material for: Acute 17β-Estradiol Administration Enhances Fear Extinction Memory and Alters Gut Microbiota in Female Rats
Source: Biol Psychiatry Glob Open Sci. 2025 Sep 26;6(1):100620. doi: 10.1016/j.bpsgos.2025.100620 (PMC12664449; doi:10.1016/j.bpsgos.2025.100620)
Supplement: Key Resources Table [file mmc2.xlsx]

## Sheet: Key Resources Table
KEY RESOURCES TABLE
Resource Type	Specific Reagent or Resource	Source or Reference	Identifiers	Additional Information
Add additional rows as needed for each resource type	Include species and sex when applicable.	Include name of manufacturer, company, repository, individual, or research lab. Include PMID or DOI for references; use “this paper” if new.	Include catalog numbers, stock numbers, database IDs or accession numbers, and/or RRIDs. RRIDs are highly encouraged; search for RRIDs at https://scicrunch.org/resources.	Include any additional information or notes if necessary.
Biological Sample	Fecal samples from Female SD rats
Chemical Compound or Drug	17β-Estradiol	Sigma-Aldrich	Lot #: SLBP6339V Cat #: E1024-1G
Chemical Compound or Drug	Sesame oil	Sigma-Aldrich	Cat #: MKCP7144
Commercial Assay Or Kit	Jorgenson Lab JorVet Dip Quick Stain	Jorgenson Labs	Cat #: NC9581034
Commercial Assay Or Kit	Rat E2 ELISA Kit	MyBioSource	Lot #: FN240626 Cat #: MBS761865
Commercial Assay Or Kit	QIAamp Fast DNA Stool Mini Kit	Qiagen	Lot #: 178037421 Cat #: 51604
Deposited Data; Public Database	SILVA rRNA Database	SILVA	SILVA (RRID:SCR_006423)	SILVA Database Version 138 (0.24.1)
Organism/Strain	Female Sprague Dawley rats (Rattus rattus)	Charles River Laboritories	RRID:RGD_737891	n=57
Software; Algorithm	ANY-maze	San Diego Instruments; PMID:39104111	ANY-maze (RRID:SCR_014289)
Other	Lafayette Chambers for Rat	Lafayette Instrument Co.	Ref #: 8004
